# Supplementary material for: Identification of Kv4.2 protein complex and modifications by tandem affinity purification-mass spectrometry in primary neurons
Source: Front Cell Neurosci. 2022 Dec 9;16:1070305. doi: 10.3389/fncel.2022.1070305 (PMC9788671; doi:10.3389/fncel.2022.1070305)
Supplement: Supplementary Table 1 — Kv4.2 phosphorylation sites identified by TAP-MS in control condition. The table shows the score of each phospho-peptide that was detected in control condition. The Ascore values above 13 were labeled green, and above 19 (more confidently assigned for phosphorylation) were labeled red. If the Ascore values for Ascore Seq_A and Ascore Seq_B are both above 13 for the same site, then the location is considered confidently assigned. In the case of multiple phosphorylation events, the Ascore1 refers to the N-terminal most site and Ascore 2 refers to the next site moving toward the C-terminal. #: label the residue for phosphorylation analysis. [file Table_1.xlsx]

## Sheet: Sheet1
Sample Name	Ascore Seq_A	Ascore 1A	Site 1A	Ascore 2A	Site 2A	Ascore 3A	Site 3A	Ascore Seq_B	Ascore 1B	Site 1B	Ascore 2B	Site 2B	Ascore 3B	Site 3B
Ctl	VTTAIISIPTPPVTTPEGDDRPES#PEYSGGN	0	616	0	0	0	0	VTTAIISIPTPPVTTPEGDDRPES#PEYSGGN	0	616	0	0	0	0
Ctl	VTTAIISIPTPPVTT#PEGDDRPESPE	13.3	607	0	0	0	0	VTTAIISIPTPPVTTPEGDDRPES#PE	14.5	616	0	0	0	0
Ctl	VTTAIISIPTPPVTT#PEGDDRPESPEY	11.6	607	0	0	0	0	VTTAIISIPT#PPVTTPEGDDRPESPEY	6.7	602	0	0	0	0
Ctl	VTTAIISIPTPPVT#TPEGDDRPESPE	4.3	606	0	0	0	0	VTTAIISIPTPPVT#TPEGDDRPESPE	7	606	0	0	0	0
Ctl	VTTAIISIPT#PPVTT#PEGDDRPESPEY#SGGNIVR	13.6	602	4.9	607	14.2	619	VTTAIIS#IPTPPVTT#PEGDDRPESPEY#SGGNIVR	3.3	599	15.8	607	7.8	619
Ctl	TAIISIPTPPVTTPEGDDRPES#PEYSGGNIVR	7.1	616	0	0	0	0	TAIISIPTPPVTTPEGDDRPES#PEYSGGNIVR	9.9	616	0	0	0	0
Ctl	TAIISIPTPPVTTPEGDDRPES#PEYSGGN	10.4	616	0	0	0	0	TAIISIPTPPVTTPEGDDRPES#PEYSGGN	13.3	616	0	0	0	0
Ctl	TAIISIPTPPVTTPEGDDRPES#PEYSGGN	7.6	616	0	0	0	0	TAIISIPTPPVTTPEGDDRPES#PEYSGGN	12.7	616	0	0	0	0
Ctl	TAIISIPTPPVTTPEGDDRPES#PE	45.7	616	0	0	0	0	TAIISIPTPPVTTPEGDDRPES#PE	54.9	616	0	0	0	0
Ctl	AIISIPTPPVTTPEGDDRPES#PEYSGGNIVR	7.7	616	0	0	0	0	AIISIPTPPVTTPEGDDRPES#PEYSGGNIVR	8.9	616	0	0	0	0
Ctl	AIISIPTPPVTTPEGDDRPES#PEYSGGNIVR	2.3	616	0	0	0	0	AIISIPTPPVTTPEGDDRPES#PEYSGGNIVR	5.5	616	0	0	0	0
Ctl	AIISIPTPPVTTPEGDDRPES#PEYSGGN	17.3	616	0	0	0	0	AIISIPTPPVTTPEGDDRPES#PEYSGGN	6.9	616	0	0	0	0
Ctl	AIISIPTPPVTTPEGDDRPES#PE	50.4	616	0	0	0	0	AIISIPTPPVTTPEGDDRPES#PE	56.8	616	0	0	0	0
Ctl	AIISIPTPPVT#TPEGDDRPESPEYSGGNIVR	0	606	0	0	0	0	AIISIPTPPVTTPEGDDRPESPEYS#GGNIVR	0	620	0	0	0	0
Ctl	AIISIPTPPVTT#PEGDDRPES#PEYSGGNIVR	5.8	607	3.7	616	0	0	AIISIPTPPVTT#PEGDDRPES#PEYSGGNIVR	7.7	607	2.8	616	0	0
Ctl	AIISIPTPPVTT#PEGD	0	607	0	0	0	0	AIISIPTPPVTT#PEGD	0	607	0	0	0	0
Ctl	AIISIPTPPVTT#PE	8.6	607	0	0	0	0	AIISIPTPPVTT#PE	11.5	607	0	0	0	0
Ctl	AIISIPTPPVT#TPEGDDRPESPEYSGGN	8.7	606	0	0	0	0	AIISIPTPPVT#TPEGDDRPESPEYSGGN	11.5	606	0	0	0	0
Ctl	AIISIPTPPVTT#PEGDDRPESPE	0	607	0	0	0	0	AIISIPTPPVTT#PEGDDRPESPE	0	607	0	0	0	0
Ctl	AIISIPT#PPVTTPEGDDRPESPEYSGGNIVR	8.7	602	0	0	0	0	AIISIPTPPVT#TPEGDDRPESPEYSGGNIVR	0	606	0	0	0	0
Ctl	AIISIPTPPVT#TPEGDDRPESPEYSGGN	0	606	0	0	0	0	AIISIPTPPVT#TPEGDDRPESPEYSGGN	0	606	0	0	0	0
Ctl	AIISIPT#PPVTTPEGDDRPESPE	9.2	602	0	0	0	0	AIISIPT#PPVTTPEGDDRPESPE	11.6	602	0	0	0	0
Ctl	AIISIPT#PPVTTPEGDDRPESPEY#SGGNIVR	14.1	602	1.7	619	0	0	AIISIPT#PPVTTPEGDDRPESPEY#SGGNIVR	3.5	602	3.7	619	0	0
Ctl	AIISIPT#PPVTTPEGD	16.2	602	0	0	0	0	AIISIPT#PPVTTPEGD	20.7	602	0	0	0	0
Ctl	AIISIPT#PPVTTPEGD	13.2	602	0	0	0	0	AIISIPT#PPVTTPEGD	18.8	602	0	0	0	0
Ctl	AIISIPT#PPVTTPEG	20.2	602	0	0	0	0	AIISIPT#PPVTTPEG	28.7	602	0	0	0	0
Ctl	AIISIPTPPVT#TPEG	10.4	606	0	0	0	0	AIISIPT#PPVTTPEG	10.4	602	0	0	0	0
Ctl	AIISIPT#PPVTTPE	9.6	602	0	0	0	0	AIISIPT#PPVTTPE	15	602	0	0	0	0
Ctl	AIISIPT#PPVTTPE	9.6	602	0	0	0	0	AIISIPT#PPVTTPE	15	602	0	0	0	0
Ctl	AIIS#IPTPPVTTPE	8.1	599	0	0	0	0	AIISIPTPPVT#TPE	0	606	0	0	0	0
Ctl	AIISIPT#PPVTT#PEGDDRPESPEYSGGNIVR	0	602	7.8	607	0	0	AIISIPT#PPVTT#PEGDDRPESPEYSGGNIVR	0	602	10.6	607	0	0
Ctl	AIISIPT#PPVT#TPEGDDRPESPEYSGGNIVR	18.1	602	11.5	606	0	0	AIISIPT#PPVTT#PEGDDRPESPEYSGGNIVR	10.6	602	0	607	0	0
Ctl	AIISIPT#PPVTT#PEGDDRPESPEY#SGGNIVR	20	602	3.4	607	6.6	619	AIISIPT#PPVTT#PEGDDRPESPEY#SGGNIVR	2.2	602	1.1	607	6.2	619
Ctl	AIISIPTPPVT#T#PEGDDRPESPE	14.1	606	11.4	607	0	0	AIISIPTPPVT#T#PEGDDRPESPE	4.9	606	7.3	607	0	0
Ctl	AIISIPT#PPVT#TPEGDDRPES#PEYSGGNIVR	33.5	602	0	606	17.6	616	AIISIPT#PPVT#TPEGDDRPES#PEYSGGNIVR	25.4	602	0	606	25.9	616
Ctl	IPTPPVTTPEGDDRPES#PEYSGGNIVR	9.1	616	0	0	0	0	IPTPPVTTPEGDDRPES#PEYSGGNIVR	12.4	616	0	0	0	0
Ctl	TPLS#NSRSSLNAK	0	570	0	0	0	0	TPLSNSRSS#LNAK	0	575	0	0	0	0
Ctl	TPLSNSRS#S#LNAK	16.2	574	21.6	575	0	0	TPLSNSRS#S#LNAK	24.5	574	21.5	575	0	0
Ctl	TPLSNS#RSSL	4	572	0	0	0	0	TPLSNS#RSSL	6.6	572	0	0	0	0
Ctl	TPLSNS#RSS#LNAK	6.6	572	7.9	575	0	0	TPLSNS#RSS#LNAK	9.4	572	10.8	575	0	0
Ctl	TPLS#NSRSS#LNAK	0	570	0	575	0	0	TPLS#NS#RSSLNAK	6	570	7	572	0	0
Ctl	TPLS#NS#RSSLNAK	6	570	13	572	0	0	TPLSNS#RSS#LNAK	5.4	572	8.7	575	0	0
Ctl	TPLSNS#R	4	572	0	0	0	0	TPLSNS#R	6.6	572	0	0	0	0
Ctl	TPLSNSRS#S#L	23.8	574	22.1	575	0	0	TPLSNSRS#S#L	27.4	574	25.6	575	0	0
Ctl	PSSHSPS#LSSQQGVT	14.2	518	0	0	0	0	PSSHSPS#LSSQQGVT	16.3	518	0	0	0	0
Ctl	PS#S#HSPSLSSQQGVT	7.8	513	8.7	514	0	0	PS#S#HSPSLSSQQGVT	8.2	513	8.7	514	0	0
Ctl	PES#PEYSGGNIVR	65.2	616	0	0	0	0	PES#PEYSGGNIVR	79.5	616	0	0	0	0
Ctl	IPNANVSGSHRGS#VQELSTIQIR	18.4	552	0	0	0	0	IPNANVSGSHRGS#VQELSTIQIR	14.8	552	0	0	0	0
Ctl	LNCEQPYVTTAIISIPT#PPVTT#PEGDDRPESPEYSGGNIVR	0	602	13.2	607	0	0	LNCEQPYVTTAIISIPTPPVT#TPEGDDRPESPEYS#GGNIVR	2.1	606	0	620	0	0
Ctl	LNCEQPYVTTAIISIPTPPVTT#PEGDDRPES#PEYSGGNIVR	10.3	607	9.7	616	0	0	LNCEQPYVTTAIISIPTPPVTT#PEGDDRPES#PEYSGGNIVR	6.5	607	2.6	616	0	0
Ctl	DDRPES#PEYSGGNIVR	34.5	616	0	0	0	0	DDRPES#PEYSGGNIVR	26.4	616	0	0	0	0
Ctl	DDRPES#PEYSGGN	44.7	616	0	0	0	0	DDRPES#PEYSGGN	53.7	616	0	0	0	0
Ctl	DDRPES#PEYSGGN	35.8	616	0	0	0	0	DDRPES#PEYSGGN	44.7	616	0	0	0	0
Ctl	DDRPES#PEYSGGN	27	616	0	0	0	0	DDRPES#PEYSGGN	35.8	616	0	0	0	0
Ctl	DDRPES#PEYSGGN	35.8	616	0	0	0	0	DDRPES#PEYSGGN	44.7	616	0	0	0	0
Ctl	DRPES#PEYSGGNIVR	28.4	616	0	0	0	0	DRPES#PEYSGGNIVR	34.5	616	0	0	0	0
Ctl	IISIPTPPVTTPEGDDRPES#PEYSGGNIVR	10.4	616	0	0	0	0	IISIPTPPVTTPEGDDRPES#PEYSGGNIVR	6.9	616	0	0	0	0
Ctl	IISIPTPPVTTPEGDDRPES#PEYSGGN	21.4	616	0	0	0	0	IISIPTPPVTTPEGDDRPES#PEYSGGN	11.8	616	0	0	0	0
Ctl	IISIPTPPVTTPEGDDRPES#PE	49.5	616	0	0	0	0	IISIPTPPVTTPEGDDRPES#PE	43.5	616	0	0	0	0
Ctl	IISIPT#PPVTTPEGDDRPESPEY#SGGNIVR	9.1	602	7.7	619	0	0	IISIPT#PPVTTPEGDDRPESPEY#SGGNIVR	11.9	602	0	619	0	0
Ctl	IISIPT#PPVTTPEGDDRPESPEYSGGNIVR	8.7	602	0	0	0	0	IISIPT#PPVTTPEGDDRPESPEYSGGNIVR	7	602	0	0	0	0
Ctl	IISIPTPPVTT#PEGDDRPESPE	0	607	0	0	0	0	IISIPTPPVTT#PEGDDRPESPE	0	607	0	0	0	0
Ctl	IISIPT#PPVTTPEGD	24.1	602	0	0	0	0	IISIPT#PPVTTPEGD	30.1	602	0	0	0	0
Ctl	IISIPT#PPVTTPEG	27	602	0	0	0	0	IISIPT#PPVTTPEG	35.8	602	0	0	0	0
Ctl	IISIPT#PPVTTPE	11.6	602	0	0	0	0	IISIPT#PPVTTPE	14.5	602	0	0	0	0
Ctl	IISIPT#PPVT#T#PEGDDRPESPEYSGGNIVR	22.1	602	11.6	606	10.4	607	IISIPT#PPVT#T#PEGDDRPESPEYSGGNIVR	18	602	8.8	606	9.5	607
Ctl	IISIPT#PPVT#TPEGDDRPES#PEYSGGNIVR	15.2	602	8.6	606	21.3	616	IISIPTPPVT#T#PEGDDRPES#PEYSGGNIVR	4.5	606	3.7	607	29.8	616
Ctl	IISIPT#PPVT#T#PEGDDRPESPEYSGGNIVR	26.8	602	9.6	606	10.1	607	IISIPT#PPVT#TPEGDDRPESPEYS#GGNIVR	10.9	602	0	606	7.1	620
