# Supplementary material for: Identification of Kv4.2 protein complex and modifications by tandem affinity purification-mass spectrometry in primary neurons
Source: Front Cell Neurosci. 2022 Dec 9;16:1070305. doi: 10.3389/fncel.2022.1070305 (PMC9788671; doi:10.3389/fncel.2022.1070305)
Supplement: Supplementary Table 2 — Kv4.2 phosphorylation sites identified by TAP-MS with AMPA treatment. Table shows the score of each phospho-peptide that was detected in AMPA (50 μM, 15 min) treatment condition. The Ascore values above 13 were labeled green, and above 19 (more confidently assigned for phosphorylation) were labeled red. If the Ascore values for Ascore Seq_A and Ascore Seq_B are both above 13 for the same site, then the location is considered confidently assigned. In the case of multiple phosphorylation events, the Ascore1 refers to the N-terminal most site and Ascore 2 refers to the next site moving toward the C-terminal. #: label the residue for phosphorylation analysis. [file Table_2.xlsx]

## Sheet: Sheet1
Sample Name	Ascore Seq_A	Ascore 1A	Site 1A	Ascore 2A	Site 2A	Ascore 3A	Site 3A	Ascore Seq_B	Ascore 1B	Site 1B	Ascore 2B	Site 2B	Ascore 3B	Site 3B
AMPA	VTTAIISIPTPPVTTPEGDDRPES#PEYSGGN	0	616	0	0	0	0	VTTAIISIPTPPVTTPEGDDRPES#PEYSGGN	0	616	0	0	0	0
AMPA	VTTAIISIPT#PPVTTPEGDDRPESPEYSGGN	11.4	602	0	0	0	0	VTTAIISIPT#PPVTTPEGDDRPESPEYSGGN	6.3	602	0	0	0	0
AMPA	VTTAIISIPTPPVTTPEGDDRPES#PEY	0	616	0	0	0	0	VTTAIISIPTPPVTTPEGDDRPES#PEY	0	616	0	0	0	0
AMPA	VTTAIISIPTPPVTT#PEGDDRPESPEYSGGN	21.3	607	0	0	0	0	VTTAIISIPT#PPVTTPEGDDRPESPEYSGGN	4.9	602	0	0	0	0
AMPA	VTTAIISIPTPPVTT#PEGDDRPESPEYSGGN	4.3	607	0	0	0	0	VTTAIISIPT#PPVTTPEGDDRPESPEYSGGN	10.1	602	0	0	0	0
AMPA	VTTAIISIPTPPVTT#PEGDDRPESPEYSGGN	0	607	0	0	0	0	VTTAIISIPTPPVTT#PEGDDRPESPEYSGGN	0	607	0	0	0	0
AMPA	VTTAIISIPT#PPVTTPEGDDRPESPEYS#GGNIVR	10.5	602	10.3	620	0	0	VTTAIIS#IPTPPVTTPEGDDRPESPEYS#GGNIVR	24.6	599	13.3	620	0	0
AMPA	VTTAIISIPT#PPVT#TPEGDDRPESPE	4.2	602	0	606	0	0	VTTAIISIPTPPVT#T#PEGDDRPESPE	12	606	13	607	0	0
AMPA	VTTAIISIPT#PPVT#TPEGDDRPESPEYSGGN	38.6	602	14.2	606	0	0	VTTAIISIPT#PPVT#TPEGDDRPESPEYSGGN	15.6	602	8	606	0	0
AMPA	VTT#AIISIPTPPVTTPEGDDRPES#PEYS#GGNIVR	0	595	12.2	616	18.9	620	VTT#AIISIPTPPVTTPEGDDRPES#PEYS#GGNIVR	0	595	18.7	616	16.2	620
AMPA	TAIISIPTPPVTTPEGDDRPES#PEYSGGN	6	616	0	0	0	0	TAIISIPTPPVTTPEGDDRPES#PEYSGGN	8.7	616	0	0	0	0
AMPA	TAIISIPTPPVTTPEGDDRPES#PE	11.8	616	0	0	0	0	TAIISIPTPPVTTPEGDDRPES#PE	18.3	616	0	0	0	0
AMPA	TAIISIPTPPVTT#PEGDDRPESPEYSGGNIVR	0	607	0	0	0	0	TAIISIPTPPVTT#PEGDDRPESPEYSGGNIVR	0	607	0	0	0	0
AMPA	TAIISIPTPPVTTPEGDDRPESPEY#SGGN	2.2	619	0	0	0	0	TAIISIPTPPVTTPEGDDRPESPEY#SGGN	0	619	0	0	0	0
AMPA	TAIISIPTPPVTT#PEGDDRPESPE	5.3	607	0	0	0	0	TAIISIPTPPVTT#PEGDDRPESPE	8	607	0	0	0	0
AMPA	TAIISIPTPPVTT#PEG	28.9	607	0	0	0	0	TAIISIPTPPVTT#PEG	34.9	607	0	0	0	0
AMPA	TAIISIPTPPVTT#PEGDDRPESPEYSGGN	8.7	607	0	0	0	0	TAIISIPTPPVTT#PEGDDRPESPEYSGGN	5.5	607	0	0	0	0
AMPA	AIISIPTPPVTTPEGDDRPES#PEYSGGNIVR	22.9	616	0	0	0	0	AIISIPTPPVTTPEGDDRPES#PEYSGGNIVR	7.8	616	0	0	0	0
AMPA	AIISIPTPPVTTPEGDDRPES#PEYSGGN	26	616	0	0	0	0	AIISIPTPPVTTPEGDDRPES#PEYSGGN	29.8	616	0	0	0	0
AMPA	AIISIPTPPVTTPEGDDRPES#PEYSGGN	17.3	616	0	0	0	0	AIISIPTPPVTTPEGDDRPES#PEYSGGN	21.7	616	0	0	0	0
AMPA	AIISIPTPPVTTPEGDDRPES#PE	22.7	616	0	0	0	0	AIISIPTPPVTTPEGDDRPES#PE	30.3	616	0	0	0	0
AMPA	AIISIPTPPVTT#PEGDDRPESPEYSGGNIVR	5.1	607	0	0	0	0	AIISIPTPPVTTPEGDDRPES#PEYSGGNIVR	3.1	616	0	0	0	0
AMPA	AIISIPTPPVTT#PEGDDRPESPEYSGGN	7.5	607	0	0	0	0	AIISIPTPPVT#TPEGDDRPESPEYSGGN	0	606	0	0	0	0
AMPA	AIISIPTPPVT#TPEGDDRPESPEY#SGGNIVR	22.6	606	6.6	619	0	0	AIISIPTPPVT#TPEGDDRPESPEY#SGGNIVR	10.8	606	0	619	0	0
AMPA	AIISIPTPPVTT#PEGDDRPESPE	13.3	607	0	0	0	0	AIISIPTPPVTT#PEGDDRPESPE	0	607	0	0	0	0
AMPA	AIISIPTPPVTT#PEGD	28.9	607	0	0	0	0	AIISIPTPPVTT#PEGD	34.9	607	0	0	0	0
AMPA	AIISIPTPPVTT#PEG	22.9	607	0	0	0	0	AIISIPTPPVTT#PEG	28.9	607	0	0	0	0
AMPA	AIISIPTPPVTT#PEG	0	607	0	0	0	0	AIISIPTPPVTT#PEG	0	607	0	0	0	0
AMPA	AIISIPTPPVTT#PE	6.9	607	0	0	0	0	AIISIPTPPVTT#PE	9.8	607	0	0	0	0
AMPA	AIISIPTPPVT#TPEGDDRPESPE	10.3	606	0	0	0	0	AIISIPTPPVTT#PEGDDRPESPE	0	607	0	0	0	0
AMPA	AIISIPTPPVTT#PEGDDRPESPEYSGGNIVR	12.3	607	0	0	0	0	AIISIPT#PPVTTPEGDDRPESPEYSGGNIVR	13.1	602	0	0	0	0
AMPA	AIISIPTPPVT#TPEGDDRPESPEYSGGN	0	606	0	0	0	0	AIISIPTPPVT#TPEGDDRPESPEYSGGN	4	606	0	0	0	0
AMPA	AIISIPT#PPVTTPEGDDRPESPE	6.7	602	0	0	0	0	AIISIPT#PPVTTPEGDDRPESPE	9.4	602	0	0	0	0
AMPA	AIISIPT#PPVTTPEGDDRPESPE	9.4	602	0	0	0	0	AIISIPT#PPVTTPEGDDRPESPE	12.3	602	0	0	0	0
AMPA	AIISIPT#PPVTTPEGD	22	602	0	0	0	0	AIISIPT#PPVTTPEGD	28.7	602	0	0	0	0
AMPA	AIISIPT#PPVTTPEG	46.2	602	0	0	0	0	AIISIPT#PPVTTPEG	39.5	602	0	0	0	0
AMPA	AIISIPT#PPVTTPEG	15	602	0	0	0	0	AIISIPT#PPVTTPEG	20.7	602	0	0	0	0
AMPA	AIISIPT#PPVTTPE	2.8	602	0	0	0	0	AIISIPT#PPVTTPE	5.1	602	0	0	0	0
AMPA	AIISIPTPPVTT#PE	0	607	0	0	0	0	AIISIPTPPVTT#PE	0	607	0	0	0	0
AMPA	AIISIPT#PPVT#TPEGDDRPESPEYSGGNIVR	25.2	602	9.4	606	0	0	AIISIPT#PPVTT#PEGDDRPESPEYSGGNIVR	24.3	602	7.8	607	0	0
AMPA	AIISIPT#PPVTTPEGDDRPES#PE	4.9	602	3.5	616	0	0	AIISIPTPPVT#T#PEGDDRPESPE	2	606	1.5	607	0	0
AMPA	AIISIPT#PPVTT#PEG	40.3	602	22.9	607	0	0	AIISIPT#PPVTT#PEG	49.3	602	14.5	607	0	0
AMPA	TRPLEGSGS#GTMDEK	0	641	0	0	0	0	TRPLEGSGSGT#MDEK	0	643	0	0	0	0
AMPA	TRPLEGSGS#GTMDEK	10.3	641	0	0	0	0	TRPLEGSGS#GTMDEK	8.7	641	0	0	0	0
AMPA	TPLSNSRSS#L	0	575	0	0	0	0	TPLSNS#RSSL	7.8	572	0	0	0	0
AMPA	TPLSNS#RSS#LNAK	0	572	0	575	0	0	TPLSNS#RSS#LNAK	0	572	0	575	0	0
AMPA	TPLSNS#RSSLNAK	15.5	572	0	0	0	0	TPLSNS#RSSLNAK	5.1	572	0	0	0	0
AMPA	TPLSNS#RSS#LNAK	18.9	572	11.5	575	0	0	TPLSNS#RSS#LNAK	24.8	572	0	575	0	0
AMPA	TPLS#NSRSS#LNAK	6.1	570	20.4	575	0	0	TPLSNSRS#S#LNAK	5.4	574	11	575	0	0
AMPA	T#PLSNSRS#SL	23.1	567	0	574	0	0	T#PLSNSRS#SL	29	567	0	574	0	0
AMPA	PES#PEYSGGNIVR	44.7	616	0	0	0	0	PES#PEYSGGNIVR	53.7	616	0	0	0	0
AMPA	IPNANVSGS#HRGSVQELSTIQIR	7.5	548	0	0	0	0	IPNANVSGS#HRGSVQELSTIQIR	0	548	0	0	0	0
AMPA	IPNANVS#GSHRGS#VQELSTIQIR	9.6	546	7.5	552	0	0	IPNANVS#GSHRGS#VQELSTIQIR	8.7	546	8.7	552	0	0
AMPA	LNCEQPYVTTAIISIPTPPVTT#PEGDDRPESPEYSGGNIVR	0	607	0	0	0	0	LNCEQPYVTTAIISIPTPPVTT#PEGDDRPESPEYSGGNIVR	0	607	0	0	0	0
AMPA	LNCEQPYVTTAIISIPTPPVTT#PEGDDRPESPEYSGGNIVR	0	607	0	0	0	0	LNCEQPYVTTAIISIPT#PPVTTPEGDDRPESPEYSGGNIVR	0	602	0	0	0	0
AMPA	LNCEQPYVTTAIISIPT#PPVTTPEGDDRPESPEYSGGNIVR	15.5	602	0	0	0	0	LNCEQPYVTTAIIS#IPTPPVTTPEGDDRPESPEYSGGNIVR	0	599	0	0	0	0
AMPA	LNCEQPYVTTAIISIPT#PPVTTPEGDDRPESPEYSGGNIVR	13.7	602	0	0	0	0	LNCEQPYVTTAIISIPTPPVTT#PEGDDRPESPEYSGGNIVR	5.7	607	0	0	0	0
AMPA	LNCEQPYVTTAIISIPT#PPVTTPEGDDRPESPEYS#GGNIVR	8.7	602	0	620	0	0	LNCEQPYVTTAIISIPT#PPVTTPEGDDRPESPEYS#GGNIVR	7.6	602	13.3	620	0	0
AMPA	DDRPES#PEYSGGNIVR	27.2	616	0	0	0	0	DDRPES#PEYSGGNIVR	38.5	616	0	0	0	0
AMPA	DDRPES#PEYSGGN	30.7	616	0	0	0	0	DDRPES#PEYSGGN	39.5	616	0	0	0	0
AMPA	DDRPES#PEYSGGN	30.7	616	0	0	0	0	DDRPES#PEYSGGN	39.5	616	0	0	0	0
AMPA	DDRPES#PEYSGGN	44.7	616	0	0	0	0	DDRPES#PEYSGGN	53.7	616	0	0	0	0
AMPA	DDRPES#PEYSGGN	44.7	616	0	0	0	0	DDRPES#PEYSGGN	53.7	616	0	0	0	0
AMPA	DDRPES#PEYSGGN	31.9	616	0	0	0	0	DDRPES#PEYSGGN	19.1	616	0	0	0	0
AMPA	GDDRPES#PEYSGGNIVR	40.8	616	0	0	0	0	GDDRPES#PEYSGGNIVR	52.6	616	0	0	0	0
AMPA	DRPES#PEYSGGNIVR	25.9	616	0	0	0	0	DRPES#PEYSGGNIVR	23.6	616	0	0	0	0
AMPA	IISIPTPPVTTPEGDDRPESPEY#SGGNIVR	15.9	619	0	0	0	0	IISIPTPPVTTPEGDDRPESPEY#SGGNIVR	21.8	619	0	0	0	0
AMPA	IISIPTPPVTTPEGDDRPES#PEYSGGNIVR	13.1	616	0	0	0	0	IISIPTPPVTTPEGDDRPES#PEYSGGNIVR	7.8	616	0	0	0	0
AMPA	IISIPTPPVTTPEGDDRPES#PEYSGGN	18.6	616	0	0	0	0	IISIPTPPVTTPEGDDRPES#PEYSGGN	8.8	616	0	0	0	0
AMPA	IISIPTPPVTTPEGDDRPES#PE	38.8	616	0	0	0	0	IISIPTPPVTTPEGDDRPES#PE	21.1	616	0	0	0	0
AMPA	IISIPT#PPVTTPEGDDRPESPEYSGGNIVR	20.6	602	0	0	0	0	IISIPTPPVT#TPEGDDRPESPEYSGGNIVR	0	606	0	0	0	0
AMPA	IISIPTPPVTT#PEGDDRPESPEYSGGNIVR	9.5	607	0	0	0	0	IISIPTPPVTT#PEGDDRPESPEYSGGNIVR	10.6	607	0	0	0	0
AMPA	IISIPTPPVTT#PEGDDRPESPE	0	607	0	0	0	0	IISIPTPPVTT#PEGDDRPESPE	0	607	0	0	0	0
AMPA	IISIPTPPVTT#PEGDDRPES#PEYSGGNIVR	4.5	607	5.8	616	0	0	IISIPTPPVT#TPEGDDRPES#PEYSGGNIVR	0	606	12.4	616	0	0
AMPA	IISIPTPPVTT#PEG	11.5	607	0	0	0	0	IISIPTPPVTT#PEG	0	607	0	0	0	0
AMPA	IISIPTPPVTT#PEGDDRPESPEY	11.3	607	0	0	0	0	IISIPTPPVTT#PEGDDRPESPEY	0	607	0	0	0	0
AMPA	IISIPTPPVTTPEGDDRPESPEY#S#GGNIVR	23.2	619	19.4	620	0	0	IISIPTPPVTTPEGDDRPESPEY#S#GGNIVR	13.2	619	12.3	620	0	0
AMPA	IISIPTPPVT#T#PEGDDRPESPEY#SGGNIVR	11.6	606	12.2	607	13.5	619	IISIPT#PPVT#TPEGDDRPESPEY#SGGNIVR	7	602	7.8	606	5.2	619
AMPA	IISIPT#PPVTTPEGDDRPESPE	0	602	0	0	0	0	IISIPT#PPVTTPEGDDRPESPE	0	602	0	0	0	0
AMPA	IISIPT#PPVTTPEG	24.1	602	0	0	0	0	IISIPT#PPVTTPEG	44.3	602	0	0	0	0
AMPA	IISIPT#PPVTTPEG	26.8	602	0	0	0	0	IISIPT#PPVTTPEG	32.8	602	0	0	0	0
AMPA	IISIPT#PPVTTPE	12.2	602	0	0	0	0	IISIPT#PPVTTPE	13.3	602	0	0	0	0
AMPA	IISIPT#PPVT#TPEG	27	602	11.5	606	0	0	IISIPT#PPVTT#PEG	23.3	602	13.2	607	0	0
